# Supplementary material for: The epistatic relationship of Drosophila melanogaster CtIP and Rif1 in homology-directed repair of DNA double-strand breaks
Source: G3 (Bethesda). 2024 Oct 14;14(11):jkae210. doi: 10.1093/g3journal/jkae210 (PMC11540315; doi:10.1093/g3journal/jkae210)
Supplement: jkae210_Supplementary_Data [file jkae210_supplementary_data.xlsx]

## Sheet: Fig. 2A
	CtIP heterozygotes
No DSB/ NHEJ	71.4286	74.6032	78	65.6716	74.7475	68.8679	65.3333	78.169	77.027	84.8485	73.3333	65.9574	71.4286	65.625	48.7179	70.8333	60	75.6098	57.8125	66.0377	64	59.2593		68.8889	85.3659	93.1818	85.2273	55.5556	60.7595	68.5714	58.9744	56.4103	65.3061	74.2857	69.0141	59.6491	54.6875	71.1864	60.6061	68.0556	43.3333	77.7778	47.541	80.4878	47.7273	55.1724	82	76.1364	55.8442
SSA	4.7619	3.96825	2	5.97015	1.0101	3.77359	6.66667	2.8169	1.35135	1.51515	0	6.38298	8.57143	7.8125	12.8205	8.33333	0	9.7561	1.5625	7.54717	12	5.55556		2.22222	3.65854	4.54545	5.68182	6.34921	6.32911	2.85714	2.5641	6.41026	4.08163	8.57143	8.4507	0	3.125	0	3.0303	6.94444	8.33333	4.16667	3.27869	0	6.81818	0	0	4.54545	5.1948
HR	23.8095	21.4286	20	28.3582	24.2424	27.3585	28	19.0141	21.6216	13.6364	26.6667	27.6596	20	26.5625	38.4615	20.8333	40	14.6341	40.625	26.4151	24	35.1852		28.8889	10.9756	2.27273	9.09091	38.0952	32.9114	28.5714	38.4615	37.1795	30.6122	17.1429	22.5352	40.3509	42.1875	28.8136	36.3636	25	48.3333	18.0556	49.1803	19.5122	45.4545	44.8276	18	19.3182	38.961
[truncated: 90 more columns]

## Sheet: Fig. 2B
	Rif1 heterozygotes
No DSB/ NHEJ	59.8291	79.7872	46.6667	37.8049	63.3094	60.5769	57.9832	49.2754	76.1111	35.443	82.5	93.3333	51.2195	91.3386	87.8788	70.1754	66.4384	59.6774	87.6106	71.9008	57.6923	60.177	73.1959	59.5041	95.3125	93.9024	88.764	56.5217	53.6585	64.1509	69.6078	71.25	30.8642	72.4138	69.6203	46.5116	45.0704	50	68.8889	59.3023	55.5556	67.9012	40	50	69.7674	53.8462	94.382	45.3608	48.8095
SSA	7.69231	3.19149	7.77778	3.65854	7.91367	1.92308	1.68067	4.34783	5	5.06329	2.5	4.44444	4.87805	3.14961	4.54545	3.50877	3.42466	7.25806	3.53982	3.30579	3.07692	1.76991	7.21649	5.78512	1.5625	0	5.61798	17.3913	7.31707	1.88679	0.980392	6.25	9.87654	3.44828	6.32911	9.30233	8.4507	0	0	4.65116	1.85185	4.93827	5.45455	3.44828	5.81395	7.69231	2.24719	5.15464	10.7143
HR	32.4786	17.0213	45.5556	58.5366	28.777	37.5	40.3361	46.3768	18.8889	59.4937	15	2.22222	43.9024	5.51181	7.57576	26.3158	30.137	33.0645	8.84956	24.7934	39.2308	38.0531	19.5876	34.7107	3.125	6.09756	5.61798	26.087	39.0244	33.9623	29.4118	22.5	59.2593	24.1379	24.0506	44.186	46.4789	50	31.1111	36.0465	42.5926	27.1605	54.5455	46.5517	24.4186	38.4615	3.37079	49.4845	40.4762
[truncated: 61 more columns]

## Sheet: Fig. 2C
	rif 1 CtIP heterozygotes
No DSB/ NHEJ	77.8	78.3	82.9	83.3	86.2	62.2	62.8	49	67.6	86.4	78	80	58	58.8	48.6	61.5	58.5	88.2	60	53.1	89.5	63.6	50	90.4762	74.2424	75	61.2903	50.9091	77.3585	52.9412	65.2174	52.6316	63.4146	52.1739	70.2128	64.4444	45.7143	64.1509
SSA	3.7	0	2.44	0	0	0	4.65	14.3	0	0	2.44	1.43	8	1.96	2.86	3.85	0	0	8	8.16	2.63	3.03	11.7	0	4.54545	0	3.22581	1.81818	1.88679	47.0588	4.34783	2.63158	0	2.17391	4.25532	2.22222	2.85714	1.88679
HR	18.5	21.7	14.6	16.7	13.8	37.8	32.6	36.7	32.4	13.6	19.5	18.6	34	39.2	48.6	34.6	41.5	11.8	32	38.8	7.89	33.3	38.3	9.52381	21.2121	25	35.4839	47.2727	20.7547	0	30.4348	44.7368	36.5854	45.6522	25.5319	33.3333	51.4286	33.9623

## Sheet: Fig. 3A
	CtIP Heterozygotes
NHEJ	63.871	30.556	57.576	36.735	45.026	42.529	65.409	61.585	35	36.667	59.004	57.143	37.273	62.937	72.254	47.291	91.071	81.91	55.983	37.952	72.3	84.722	66.197	86.842	88	80.328	45.428	67.2	70.149	58.042	31.12
HR	36.129	69.444	42.424	63.265	54.974	57.471	34.591	38.415	65	63.333	40.996	42.857	62.727	37.063	27.746	52.709	8.929	18.09	44.017	62.048	27.7	15.278	33.803	13.158	12	19.672	54.572	32.8	29.851	41.958	68.88
[truncated: 23 more columns]

## Sheet: Fig. 3B
	Rif1 Heterozygotes																											Rif 1 homozygotes
NHEJ	22.768	42.534	64.078	12.992	46.154	24.378	49.18	21.918	24.576	32.906	21.333	48.598	36.827	47.337	25.356	23.67	16.732	18.596	35.45	36.387	17.04	46.121	60.699					27.692	63.125	37.267	53.892	42.584	46.696	16.807	44.237	39.524	18.687	39.706	22.008	16.667	40.873	31.05	66.038	17.467	36.567	21.579	52.703	29.88	16.456
HR	77.232	57.466	35.922	87.008	53.846	75.622	50.82	78.082	75.424	67.094	78.667	51.402	63.173	52.663	25.356	75.532	83.268	81.404	64.55	63.613	82.96	53.879	39.301					72.308	36.875	62.733	46.108	57.416	53.304	83.193	55.763	60.476	81.313	60.294	77.992	83.333	59.127	68.95	33.962	82.533	63.433	78.421	47.297	70.12	83.544
[truncated: 5 more columns]

## Sheet: Fig. 3C
	Rif1 CtiP heterozygote
NHEJ	66.15	62.11	50.56	58.57	48.85	34.12	59.6	51.45	32.05	25.09	19.35	21.47	21.61	23.42	35.5	27.65	15.29	32.05	39.12	34.16	41.22	35.16	52.91	61.43	37.5	59.88	26.46	33.33	20.45	39.24	58.76
HR	33.85	37.89	49.44	41.43	51.15	65.88	40.4	48.55	67.95	74.91	80.65	78.53	78.39	76.58	64.5	72.35	84.71	67.95	60.88	65.84	58.78	64.84	47.09	38.57	62.5	40.12	73.54	66.67	79.55	60.76	41.24

## Sheet: Fig. 4B
	Rif1 CtIP heterozygotes																						CtiP homozygotes
No SSA	22.963		87.3684	25.5556	14.9425	12.069	43.1373	8.69565	86.7347	85.5072	44.7619	13.4328	29.4643	38.4615	29.6296	24.4186	15.3061	35.3846	27.7108	20.5607	17.0455	19.1176	66.3366		77.3585	66.3043	69.8113	74.359	91.2088	61.1111	65.4762	71.1538	66.6667	68.6567	71.6049	65.2174	78.4946	67.1642	76.6234	67.3913	61.0526	54.321	68.2927	65.7534
SSA	77.037		12.6316	74.4444	85.0575	87.931	56.8627	91.3043	13.2653	14.4928	55.2381	86.5672	70.5357	61.5385	70.3704	75.5814	84.6939	64.6154	72.2892	79.4393	82.9545	80.8824	33.6634		22.6415	33.6957	30.1887	25.641	8.79121	38.8889	34.5238	28.8462	33.3333	31.3433	28.3951	34.7826	21.5054	32.8358	23.3766	32.6087	38.9474	45.679	31.7073	34.2466

## Sheet: Fig. 4C
	Rif1 heterozygotes
No SSA	29.4118	35.4839	34.375	16.8675	18.8406	30.9091	21.4286	30.6667	30.2326	8.98876	24.5098	34.2105	33.3333	22.8571	19.7368	12.6582	40.2985	30	17.1053	26.2136	24.3902	9.52381	29.3578	33.7079	34.4	39.4737	39.7959	32.967	22.2222	25.9259	49.2958	18	36.2745	35.9551	30.9091	36.6667	32.6531	16.8421	40.1961	38.4615	26.7857	25	28.75	25.5556	21.1765	34.5455	27.0833	21.875	22.963
SSA	70.5882	64.5161	65.625	83.1325	81.1594	69.0909	78.5714	69.3333	69.7674	91.0112	75.4902	65.7895	66.6667	77.1429	80.2632	87.3418	59.7015	70	82.8947	73.7864	75.6098	90.4762	70.6422	66.2921	65.6	60.5263	60.2041	67.033	77.7778	74.0741	50.7042	82	63.7255	64.0449	69.0909	63.3333	67.3469	83.1579	59.8039	61.5385	73.2143	75	71.25	74.4444	78.8235	65.4545	72.9167	78.125	77.037

## Sheet: Fig. 4D
	Rif1 CtIP heterozygotes																								Rif1 CtIP homozygotes
No SSA	22.963		87.3684	25.5556	14.9425	12.069	43.1373	8.69565	86.7347	85.5072	44.7619	13.4328	29.4643	38.4615	29.6296	24.4186	15.3061	35.3846	27.7108	20.5607	17.0455	19.1176			88.2353	65.7534	88.6364		67.1233	45.6	59.322	90.991	75	60.4938	90.4762	86.3248	46.1538	74.4898	62.2951	70.2128	35.5556	72.381	81.4815	66.2338	100	100	26.087
SSA	77.037		12.6316	74.4444	85.0575	87.931	56.8627	91.3043	13.2653	14.4928	55.2381	86.5672	70.5357	61.5385	70.3704	75.5814	84.6939	64.6154	72.2892	79.4393	82.9545	80.8824			11.7647	34.2466	11.3636		32.8767	54.4	40.678	9.00901	25	39.5062	9.52381	13.6752	53.8462	25.5102	37.7049	29.7872	64.4444	27.619	18.5185	33.7662	0	0	73.913
